# Supplementary material for: Sporadic Premature Aging in a Japanese Monkey: A Primate Model for Progeria
Source: PLoS One. 2014 Nov 3;9(11):e111867. doi: 10.1371/journal.pone.0111867 (PMC4218851; doi:10.1371/journal.pone.0111867)
Supplement: Table S1 — Sequence of primers used in PCR. (XLS) [file pone.0111867.s001.xls]

## Sheet: Sheet1
gene	region	forward	reverse
RECQL2	exon1	TCA AAT CCT TCC TCC CTT CA	GTG CCT GTG TGA CAG CAA AC
RECQL2	exon2	TGG ATC TAT CTA ATC CAG TTT TTC CA	AGA CCC TAA CAA CCT TAA GGA CAA
RECQL2	exon3	GCA CTC ATG CCC TGT TCT TT	TTG AGA CTT TCA CTT GAA TGT AAA ATA
RECQL2	exon4	TGG GTC TAG CCT GTA GTA TGA TTG	TTA GAA GAG ACT ACA AAT CTG CCA TT
RECQL2	exon5	CCA AAG TGC TGG GAT TAG TCA	TGA ACA TTT TGC CTT GTC CA
RECQL2	exon6	ATG AAA ACT AAA GAT TTG CTT TTG TGG	TTC CTA TTT TGG GAC AGT TTT GTT
RECQL2	exon7	AGG CCA AGG GAA ATG CTA AA	CAA TGG ATT CCT GCC AAT TC
RECQL2	exon8	TGG CAA ATT GTT GAC ACC AG	AAA AAG GTT ATC CAG AGG ACT GAA A
RECQL2	exon9	TTT CCT TTG ATA GAT TTG ATA TGT GA	CCA TTT AGG GTT TCT GGA TGA
RECQL2	exon10-11	CTC CCA AAG TGC TGG GAT TA	GCT GCC ATT GGG TAC AAC TT
RECQL2	exon12	TGG GGG TTA GGA TTT TAG GG	GTG CTG TCA TAA TGC AAA AAG G
RECQL2	exon13	CAG CAG TAT AAG AAC ACT ATG GGA GA	TTC AAG GTA AAA GTT TGC ATT CTA CA
RECQL2	exon14	AGT GGG ACC AAG TTA AGT TAT TAG GTT	GGA CCA GAA GTA CCA CAA TAG CA
RECQL2	exon15	TGC CAT GTT GAC ATA ATG CTG	GGA AGC TGT CTT TCC CCT GT
RECQL2	exon16	TTG GTA TTG CTC TGG AAA TGG	TCA AAA GTT TTA TTC AGA AAC TCC AG
RECQL2	exon17-18	CTC TTC TGT TTG AGG GTG ATG A	CCC CAA AAA GAA ACA AAC CA
RECQL2	exon19	ATT GGC CTG TGT TCC CAG TA	TGC GTC GCT TCA CAT TAA AA
RECQL2	exon20	ATC CAT ATG GCA GGG AGG A	CAA AGC AAG GCA GAG CTG TT
RECQL2	exon21	AGG CCC AGG AAA GTC GTA GT	TGG TCA GAT GCT GAC AAA CAA
RECQL3	exon1	TGT TTT GTA TTT ACC CAT GAA GAC ATT	CAA CAA CTA GGT CCT GGT GCA T
RECQL3	exon2	CAG TGA ACA TTT GTT ATT TGA TGT GA	GAA CAC ACC TCA ACT GTA AAA CTC AG
RECQL3	exon3	TTC TGG CTG TTC ATT ATC AGT TGT A	TGA GAG AAT GGC CAG CTA ATA AA
RECQL3	exon4	TCC ATC ATA CTT GAC AGA ACT TAC G	TCA AAA ACT CTA ACA TTC AGA CAG AAA
RECQL3	exon5	TTG GTT GAA GGC TGT CTG TG	TTT TGG TAG AGT TTC TGC CAC TAC T
RECQL3	exon6	GAA TTC CAT GTT TGG GTG CT	AAA TGC TTT GCA AAT ACG TGA A
RECQL3	exon7	GGC AAA TTG GGG ATT GAA TA	GTA TTC TTC ACA AAC AGG AAA ATG TAA
RECQL3	exon8	TGA TCA TGT AAC GGT CAA CTT ACT TT	TGA ATG TCC CAC AAA GCC TA
RECQL3	exon9	CCA TTA GGG AAG AGG AAG TTG TC	GCA ATT TTA TTG TGG TGG AAC C
RECQL3	exon10	TTC ATT AGG GAA GAG GAA GTT GTC	TGT GGT GGA ACC TGG TTT AGA
RECQL3	exon11	CTT GCA CAT CTG CCA GCT T	AAA TCC CTG ACC TCC AAA CC
RECQL3	exon12	AGA AGC CAA TGA AAT GAC CTG T	AAA ACA GTG TGG CAT GTA TAA CCA
RECQL3	exon13	TGG TCA AAT GGC ATT CAT TG	CAT GCA TGA TGG ATC AGA TGT T
RECQL3	exon14	TGT GTA CAT GGG GCC AGA AT	TCC TCA GCA ACA TGT AAT TCA CC
RECQL3	exon15	AAT TCC TTG AGA TGA TTG TTT TCT TT	TTC CTG GAG GAA GTA ATG TTT GA
RECQL3	exon16	ATT TGT TCT CCT TCG GAG ATG T	TTT ACC ACT CCC CAA TCC TG
RECQL3	exon17-18	ACA CAT GTC GGG AAT GAG TG	AAC CAA AAC TAG GTG GAA TTT GAA
RECQL3	exon19	CCC AAA CTG GTC TGA AGC AT	TGC AAG TTT GTT CTC CCA CA
RECQL3	exon20	AAT TCC ATT TTG TAC CAG GGA CT	AAT GCA CTC ACA AAT TAC TTG GAA
RECQL3	exon21-22	TTT TAT CTT GAT GGG GTG TGG	GAG AAA CAA AGA CTT TTA GAA TGT CCA
RECQL3	exon23	GTT GGC GCA TTT GAG ATT TT	CCC ATC TGA AGT CAA AGC TAC A
RECQL3	exon24-25	AGT GTT CAG AAT GAG CAC GAT G	TGT GAG AGG CCT ATA AAC TGG TG
RECQL3	exon26	AAA AAT TGC CGG TTC TAA AAG G	TCA CAT CAC TTC TCT TGC CAA A
RECQL3	exon27	AGG AGG TTG TTC TCA GGT GAT TT	GCC CAA CAT CTG ACA GTC CT
RECQL3	exon28-29	TGT TGG TAC TGA TTT GGA AAG ACA	AGG GGG AAT TTG AGT CAC CT
RECQL3	exon30	ACA TTG TTT TGG TTG TTG GAA AA	CCA GTA TGG AAA TGC AAA GAA AG
RECQL3	exon31	TTT GTG TGC TCT AGC ATT GTT TT	TGG AGG AAA TTA TCC CAA GTC A
RECQL3	exon32	TTT GGA CAT TTT CTT TCC ATG AG	CAG AGC AAG ACT CTG TCT CAA AAA
RECQL3	exon33	CTC CAT TTC CGT TCC GTA AG	GGA AAT GTG GCC CAT AGA GA
RECQL3	exon34	TGG ATG GAG GAG AAA GGA TG	TCC TCT TGT AAT ACA GCA AGA AAC A
reqQL4	exon1	GCT GGA CTG CTC GGA GAC	AGT CCC CCT CCC AAG TTC T
reqQL4	exon2	TCC TCC CAC TTT CCT GTT TG	AAT GGC AGC AGA AAC TCA GG
reqQL4	exon3	GGA ACT CAG GCA GGT TTC AG	GGA GGT GCT GAA TCT GTG GT
reqQL4	exon4	GCA CCT CCA GTC AAG CTA GG	CAT TGG CCA CAA CCT TCT CT
reqQL4	exon5	GGA TGA GGA TGG GTG TCA AC	AAG TGC TGG TTC TTG GCT GT
reqQL4	exon6	AGG ACC TGG TTC TCC TCT CC	GCA GTG AGG GGT GAG CAT
reqQL4	exon7	ATG CTC ACC CCT CAC TGC	CCT GCG GGA CGA CTA TCA T
reqQL4	exon8	GAG AGC TAC GTG CAG GCT GT	AGC CCT GAT TCT CCA ACC TT
reqQL4	exon9	ATA TCC ATT GCC GTC TGA GC	GAG CAG GTC CTT GAG TCT GG
reqQL4	exon10	ACT TCC TCT ATG GCC GTG TG	GCT GAC AAC CCC AGC TCT AC
LaminA	exon1	CTA CAC CAG CCA ACC CAG AT	CTC ACT CCC TTC CTG CAG TC
LaminA	exon2	CCC TCT CCT GGT AGT TGC AG	GGG AGG GCC TAG GTA GAA GA
LaminA	exon3-5	TGT TCT GTG ACC CCT TTT CC	TCA TCC CTC TCC TCC TCA GA
LaminA	exon6-7	AGC TTG TGA TGG GCT CTG AT	TCC CTC TGT CTT GCC ACT CT
LaminA	exon8-10	TAG ACC CAA AAG CCT GGT TG	TGA AAA GAT TTT TGG CAC AGG
LaminA	exon11-12	AGT GGT CAG TCC CAG ACT CG	GCA TGA AGT GAG GAG GAA GC
