# Supplementary material for: Sporadic Premature Aging in a Japanese Monkey: A Primate Model for Progeria
Source: PLoS One. 2014 Nov 3;9(11):e111867. doi: 10.1371/journal.pone.0111867 (PMC4218851; doi:10.1371/journal.pone.0111867)
Supplement: Table S2 — Candidates for progeroid-related genes. There were N416 specific mutations in two progeria-related genes (NBN and DDB2). In the NBN, heterozygous synonymous mutation was found at exon 4, positioning of chr8:92,628,839 (coordinated by rheMac2), and in the DDB2, homozygous mutation was found at the downstream region, positioning of chr14:24,879,090 (also coordinated by rheMac2). (XLS) [file pone.0111867.s002.xls]

## Sheet: Sheet1
Gene	Description	Syndrome	human (hg19) Ensemble gene ID	macaque (rheMac2) Ensemble ID
WRN	Werner syndrome, RecQ helicase-like	Werner syndrome	ENSG00000165392	ENSMMUG00000022655
RECQL4	RecQ protein-like 4	Rothmund-Thomson syndrome	ENSG00000160957	ENSMMUG00000015588
BLM	Bloom syndrome, RecQ helicase-like	Bloom syndrome	ENSG00000197299	ENSMMUG00000019526
ERCC8	excision repair cross-complementing rodent repair deficiency, complementation group 8	Cockayne syndrome	ENSG00000049167	ENSMMUG00000021812
ERCC6	excision repair cross-complementing rodent repair deficiency, complementation group 6	Cockayne syndrome	ENSG00000225830	ENSMMUG00000017943
DDB2	damage-specific DNA binding protein 2, 48kDa	Xeroderma pigmentosum	ENSG00000134574	ENSMMUG00000022964
ERCC2	excision repair cross-complementing rodent repair deficiency, complementation group 2	Xeroderma pigmentosum, Trichothiodystrophy	ENSG00000104884	ENSMMUG00000014419
ERCC3	excision repair cross-complementing rodent repair deficiency, complementation group 3	Xeroderma pigmentosum, Trichothiodystrophy	ENSG00000163161	ENSMMUG00000018567
ERCC4	excision repair cross-complementing rodent repair deficiency, complementation group 4	Xeroderma pigmentosum	ENSG00000175595	ENSMMUG00000015665
ERCC5	excision repair cross-complementing rodent repair deficiency, complementation group 5	Xeroderma pigmentosum	ENSG00000134899	ENSMMUG00000000350
XPA	Xeroderma pigmentosum, complementation group A	Xeroderma pigmentosum	ENSG00000136936	ENSMMUG00000012282
XPC	Xeroderma pigmentosum, complementation group C	Xeroderma pigmentosum	ENSG00000154767	ENSMMUG00000023125
GTF2H5	general transcription factor IIH, polypeptide 5	Trichothiodystrophy	ENSG00000272047	ENSMMUG00000029511
DKC1	Dyskeratosis congenita 1, dyskerin	Dyskeratosis congenita	ENSG00000130826	ENSMMUG00000005768
GAR1	GAR1 ribonucleoprotein	Dyskeratosis congenita	ENSG00000109534	ENSMMUG00000021225
NOP10	NOP10 ribonucleoprotein	Dyskeratosis congenita	ENSG00000182117	ENSMMUG00000023593
NHP2	NHP2 ribonucleoprotein	Dyskeratosis congenita	ENSG00000145912	ENSMMUG00000018757
ZMPSTE24	zinc metallopeptidase STE24	Restrictive dermopathy	ENSG00000084073	ENSMMUG00000005992
TP53	tumor protein p53	Li-Fraumeni syndrome	ENSG00000141510	ENSMMUG00000008639
NBN	nibrin	Nijmegen breakage syndrome	ENSG00000104320	ENSMMUG00000014519
HAS2	hyaluronan synthase 2	Shar-pei like skin	ENSG00000170961	ENSMMUG00000002014
