# Supplementary material for: Sporadic Premature Aging in a Japanese Monkey: A Primate Model for Progeria
Source: PLoS One. 2014 Nov 3;9(11):e111867. doi: 10.1371/journal.pone.0111867 (PMC4218851; doi:10.1371/journal.pone.0111867)
Supplement: Table S3 — Levels of biomarkers in serum and urine, which showed no difference among N416 and age groups. (XLS) [file pone.0111867.s003.xls]

## Sheet: Sheet1
	Aged (n = 5)	Adult (n = 3)	Child (n = 4)	N416
hyaluronan in serum (mg/dl)	131 ± 35	22 ± 19	90 ± 49	58
glucose in serum (mg/dl)	62 ± 11	67 ± 4	66 ± 7	61
glucose in urine (mg/dl)	2.4 ± 1.3	1 ± 0	2.3 ± 1.0	1
LDL (mg/dl)	131 ± 25	68 ± 18	115 ± 21	96
HDL (mg/dl)	76 ± 10	76 ± 25	83 ± 10	91
TG (mg/dl)	85 ± 26	65 ± 24	59 ± 20	44
